# Supplementary material for: A case of hyalinizing trabecular tumor of the thyroid: diagnostic significance of PAX8-GLIS3 fusion
Source: Thyroid Res. 2024 May 6;17:9. doi: 10.1186/s13044-024-00196-6 (PMC11071248; doi:10.1186/s13044-024-00196-6)
Supplement: Supplementary file 1 — Additional file 1. Panel of cancer-related genes examined using next-generation sequencing. [file 13044_2024_196_MOESM1_ESM.xlsx]

## Sheet: Additional file 1
Additional file 1. Panel of cancer-related genes examined using next-generation sequencing
Cancer-related genes							Fusion
ABL1	CCND1	EZH2	KDM6A	NOTCH1	RAC2		ALK
ACTN4	CD274	FANCA	KDR	NOTCH2	RAD51C		BRAF
AKT1	CD79B	FANCD2	KEAP1	NOTCH3	RAF1		FGFR1
AKT2	CDH1	FANCE	KIT	NPM1	RB1		FGFR2
AKT3	CDK12	FBXW7	KMT2D	NRAS	RET		FGFR3
ALK	CDK4	FGFR1	KRAS	NRG1	RHOA		NRG1
APC	CDKN2A	FGFR2	MAP2K1	NT5C2	ROS1		NTRK1
AR	CHEK2	FGFR3	MAP2K2	NTRK1	SETBP1		NTRK2
ARAF	CREBBP	FGFR4	MAP2K4	NTRK2	SETD2		NTRK3
ARID1A	CRKL	FH	MAP3K1	NTRK3	SMAD4		RET
ARID2	CSF1R	FLT3	MAP3K4	PALB2	SMARCA4		ROS1
ASXL1	CTNNB1	GNA11	MDM2	PBRM1	SMARCB1
ATM	CUL3	GNAQ	MDM4	PDGFRA	SMO
ATRX	DDR2	GNAS	MET	PDGFRB	SPOP
AXIN1	DNMT3A	GRIN2A	MLH1	PIK3CA	SRC
AXL	ECT2L	HRAS	MSH2	PIK3R1	STAT3
BAP1	EGFR	IDH1	MSH6	PIK3R2	STK11
BARD1	ENO1	IDH2	MTOR	PMS2	TERT promoter
BCL2L11	EP300	IGF1R	MYC	POLD1	TP53
BRAF	EPCAM	IGF2	MYCN	POLE	TSC1
BRCA1	ERBB2	IL7R	MYD88	PRKCI	TSC2
BRCA2	ERBB3	JAK1	NF1	PTCH1	VHL
BRIP1	ERBB4	JAK2	NF2	PTEN	WT1
CARD11	ESR1	JAK3	NFE2L2	RAC1	XPC
