# Supplementary material for: A case of hyalinizing trabecular tumor of the thyroid: diagnostic significance of PAX8-GLIS3 fusion
Source: Thyroid Res. 2024 May 6;17:9. doi: 10.1186/s13044-024-00196-6 (PMC11071248; doi:10.1186/s13044-024-00196-6)
Supplement: Supplementary file 2 — Additional file 2. Primers and conditions used for RT-PCR analysis of PAX8-GLIS1and PAX8-GLIS3 fusions. [file 13044_2024_196_MOESM2_ESM.xlsx]

## Sheet: Additional file 2
Additional file 2. Primers and conditions used for RT-PCR analysis of PAX8-GLIS1and PAX8-GLIS3 fusions
	Gene	Exon		Sequence (5'-3')	Amplicon, bp
PAX8-GLIS1	PAX8	2	Forward	CGGACCTACGGGAGGAAG	150
	GLIS1	2	Reverse	CCTCAGCAAGGTCCAGGTC
PAX8-GLIS3	PAX8	2	Forward	CGGACCTACGGGAGGAAG	119
	GLIS3	3	Reverse	TCCAATGGACTTGCACTGAG
GAPDH	GAPDH		Forward	CTTTGTCAAGCTCATTTCCTGG	133
	GAPDH		Reverse	TCTTCCTCTTGTGCTCTTGC
PCR cycling conditions: 95℃ for 15 min, 45 cycles at 94℃ for 1 min, 50℃ for 1 min, 72℃ for 1 min, and final step at 72℃ for 10 min
